# Supplementary material for: Glycosylation Modulation Dictates Trafficking and Interaction of SARS-CoV-2 S1 Subunit and ACE2 in Intestinal Epithelial Caco-2 Cells
Source: Biomolecules. 2024 Apr 30;14(5):537. doi: 10.3390/biom14050537 (PMC11117975; doi:10.3390/biom14050537)
Supplement: Supplementary file 1 [file biomolecules-14-00537-s001.zip]

Archive with 2 entries (2 files):
- biomolecules-2990524-supplementary-final.pdf
- biomolecules-2990524-WB original.pdf
